# Supplementary material for: Evaluation of processing mechanism in Astragali Radix by low-field nuclear magnetic resonance and magnetic resonance imaging
Source: PLoS One. 2022 Mar 14;17(3):e0265383. doi: 10.1371/journal.pone.0265383 (PMC8920280; doi:10.1371/journal.pone.0265383)
Supplement: S1 Data — (XLSX) [file pone.0265383.s001.xlsx]

## Sheet: Sheet1
temperature (°C) drying time (min)	70			80			90
0	200	200	200	200.4	204.2	201.4	202.8	203.4	202.2
30	180.9	177.8	187.9	179.1	178.1	178	173.3	180	176.4
60	168.7	161.9	174.2	160.2	157.9	159.8	151.1	158.1	156
90	158.4	151.4	162.1	147.9	147.1	148.3	144.4	146.2	144.6
120	150.3	142.7	152.9	141.9	143.8	143.9	142.6	143.3	141.6
150	145.9	140.2	148.5	141.5	142.8	141.4	142.3	142.5	140.4
180	145	139	146.6	141.3	142.5	141.3	142.1	142.4	140.3
210	144.5	138.6	145.9	141.2	142.4	141.2	142	142.3	140.2
content (mg/g) temperature (°C)	CG			ononin			calycosin			formononetin			total flavonoid			astragaloside Ⅳ
70	0.66	0.61	0.67	0.17	0.14	0.15	0.2	0.21	0.21	0.29	0.27	0.28	1.32	1.22	1.3	1.31	1.34	1.31
80	0.79	0.79	0.94	0.16	0.16	0.19	0.22	0.2	0.22	0.21	0.19	0.2	1.37	1.33	1.55	1.42	1.66	1.6
90	0.85	0.65	0.81	0.16	0.13	0.14	0.3	0.23	0.25	0.3	0.28	0.26	1.61	1.3	1.46	1.5	1.76	1.73
content (mg/g) drying time (min)	CG			ononin			calycosin			formononetin			astragaloside Ⅳ
0	1.0457	0.9523	0.8663	0.2031	0.1932	0.1828	0.1593	0.1704	0.1418	0.1421	0.1505	0.1234	1.2513	1.3074	1.5768
30	0.8173	0.8995	0.8601	0.1588	0.163	0.1625	0.213	0.2572	0.2163	0.1696	0.1774	0.1759	1.1904	1.0896	1.1963
60	0.5821	0.8169	0.714	0.1095	0.1352	0.1386	0.1582	0.2411	0.2001	0.1384	0.2147	0.1725	1.0715	1.1887	1.2173
90	0.7446	0.7386	0.7366	0.1501	0.1429	0.1482	0.2049	0.2327	0.1935	0.1895	0.1873	0.1796	1.0764	1.1559	1.276
120	0.8097	0.8322	0.921	0.1603	0.1527	0.1774	0.2335	0.2586	0.2264	0.207	0.1792	0.2006	1.0981	1.1362	1.2093
150	0.7568	0.8218	0.7812	0.1556	0.1575	0.1655	0.2032	0.2379	0.2067	0.1931	0.2025	0.197	1.0957	1.2322	1.2487
drying time (min)	T21 (ms)			T22 (ms)			A21 (g-1)			A22 (g-1)			Ttotal (g-1)
0	0.38	0.66	0.4	28.48	22.39	28.06	3.94	3.09	4.75	612.14	659.48	628.06	616.08	662.57	632.81
30	1.57	1.81	1.67	21.54	23.08	19.67	20.18	22.96	24.62	524.44	547.09	566.16	544.62	570.05	590.78
60	1.03	0.84	0.7	18.73	18.17	18.87	56.31	58.69	51.47	445.59	433.72	420.82	501.9	492.41	472.29
90	2.01	2.25	2.5	14.18	15.84	14.76	115.15	108.55	89.86	252.92	276.63	231.72	368.07	385.18	321.58
120	2.66	2.68	2.16	18.11	19.97	19.83	137.95	152.79	124.91	192.99	208.64	203.18	330.94	361.43	328.09
150	1.75	2.29	1.97	20.97	23.7	22.63	267.41	281.63	204.13	47.08	43.14	45.51	314.49	324.77	249.64
drying time (min)	hardness (g)			adhesion (g)			springiness			fracturability (g)
0	711	665	683	159	155	166	0.04	0.05	0.08	159	269	141
30	796	847	775	262	223	108	0.04	0.06	0.07	316	321	214
60	1097	1032	1153	254	299	356	0.06	0.06	0.07	172	399	404
90	1454	1568	1448	474	499	530	0.06	0.07	0.06	551	528	380
120	1958	2071	2021	814	904	816	0.04	0.03	0.03	820	244	469
150	2673	2690	2607	1158	1196	1137	0.05	0.06	0.06	531	386	643
